# Supplementary material for: Amyloid β 1-42 Can Form Ion Channels as Small as Gramicidin in Model Lipid Membranes
Source: Membranes (Basel). 2025 Jul 8;15(7):204. doi: 10.3390/membranes15070204 (PMC12299968; doi:10.3390/membranes15070204)
Supplement: Supplementary file 1 [file membranes-15-00204-s001.zip]

Archive with 1 entries (1 files):
- membranes-3619402-supplementary.pdf
